# Supplementary material for: The Impact of Secure Attachment on Internet Altruistic Behavior: From the Helper and Seeker’s Perspective
Source: Behav Sci (Basel). 2026 Jun 1;16(6):877. doi: 10.3390/bs16060877 (PMC13295773; doi:10.3390/bs16060877)
Supplement: Supplementary file 1 [file behavsci-16-00877-s001.zip]

Archive with 1 entries (1 files):
- behavsci-4246351-supplementary.pdf
